# Supplementary material for: Understanding engagement with digital health interventions designed for adults with hearing loss and tinnitus: a mixed-method systematic review
Source: Transl Behav Med. 2025 Jun 30;15(1):ibaf028. doi: 10.1093/tbm/ibaf028 (PMC12207976; doi:10.1093/tbm/ibaf028)
Supplement: ibaf028_suppl_Supplementary_Materials_4 [file ibaf028_suppl_supplementary_materials_4.zip]

Archive with 1 entries (1 files):
- ibaf028_suppl_Supplementary_Materials_4.xlsm
