# Supplementary material for: Understanding engagement with digital health interventions designed for adults with hearing loss and tinnitus: a mixed-method systematic review
Source: Transl Behav Med. 2025 Jun 30;15(1):ibaf028. doi: 10.1093/tbm/ibaf028 (PMC12207976; doi:10.1093/tbm/ibaf028)
Supplement: ibaf028_suppl_Supplementary_Materials_4 [file ibaf028_suppl_supplementary_materials_4.zip › ibaf028_suppl_Supplementary_Materials_4.xlsm]

## Sheet: Sheet1
Author (Year)	Title	Intervention Name (DHI)	Description of Intervention	Implementation	Study Type	Population	Settings	Delivery	Content	Mechanisms of Action	Context (Population)	Context (Setting)
Alkhadhi et al. (2021)	The need for a Smart Phone Application to Facilitate Communication between Deaf-Mute and Hearing-Impaired Patients and Dentists	Not specified	Smartphone application to encourage communication between deaf-mute/hearing impaired adults and dentists	Personal Smartphone	Quantitative	N = 52 deaf-mute and hearing impaired adults; 32M (M = 31.6 years, SD = 13.42) and 20F (M = 34.35 years, SD = 14.87).	Online/ Home setting	Mode of delivery	Not identified	Not identified	Experience of wellbeing	Healthcare systems
Amlani et al. (2019)	Feasability of using a smartphone-based hearing aid application to improvr attitudes toward amplification and hearing impairment	EarMachine	Smartphone sound amplification application	Participants were provided with an Apple iPod Touch and wired earphones. The EarMachine application was predowloaded onto the device.	Quantitative	N = 30 hearing impaired adults - Two groups of 15 participants. Group 1: Hearing impaired but cessated hearing aid use - 9F, 6M (M = 64.5 years, SD = 16.3) and Group 2: self-reported hearing difficulties, no hearing aids - 8F, 7M (M= 67.6, SD = 4.9).	Online/ Home setting	Not identified	Not identified	Not identified	Not identified	Not identified
Andersson et al. (2002)	Randomised Controlled Trial of Internet-Based Cognitive Behaviour Therapy for Distress Associated with Tinnitus	Not specified	Internet website delivering self-guided cognitive behavioural modules for tinnitus management	Participants accessed the internet website on their computer	Quantitative	N = 117 adults with tinnitus. Two groups - treatment and control. Treatment group (N = 53, M= 48.5 years SD = 12.3) Control group (N = 64, M = 47.2 years, SD = 15).	Online/Home setting.	Complexity	Not identified	Not identified	Personal relevance	Interruptions
Angonese et al. (2023)	Predicting hearing help-seeking: Which features are important for a psychological 2 profiling module of a hearing mHealth application?	Virtual Hearing Clinic (VHC)	Provide audiological self-test options and hearing aid algorithms for self-fitting	Study aims to design a psychological profiling module in VHC	Quantitative	N= 185 participants, F= 106 and M= 79 143. Aged between 47 and 82 years, with M= 63.1 and SD = 6.5	Everyday life	Not identified	Not identified	Not identified	Not identified	Not identified	Note, the study discusses factors such as personalisation, feedback, and knowledge to promote engagement. But these are hypothesised factors suggested by authors for future DHI development and are not derived from the study evidence/participants. As such, they are not reproted.
Barczik and Sapanos (2018)	Accuracy of Smartphone Self-Hearing Test Applications Across Frequencies and Earphone Styles in Adults	uHear and uHearingTest	Self-administered PTA (mobile application)	Participants were provided with a smartphone with 3 different transducer (earphone) types. The uHear and uHearingTest applications were predownloaded onto the device.	Quantitative	N = 22 adults. (M = 48.7 years). Two groups - normal hearers and hearing impaired. Normal Hearers (N = 10, M = 31.5 years, 3M and 7F). Hearing Impaired (N = 12, M = 63 years, 6M and 6F).	Research Setting	Complexity; Guidance	Not identified	Not identified	Not identified	Not identified
Bean et al. (2021)	Automated audiometry in quiet and simulated exam room noise for listeners with normal hearing and impaired hearing	Otokiosk	Self-administered PTA (mobile application)	Participants were provided with headphones and an iPad with Otokiosk predowloaded.	Quantitative	N = 26 adults. Two groups - normal hearers and hearing impaired. Normal Hearers (N = 15, M = 58.7 years). Hearing Impaired (N = 11, M = 65.5 years).	Research Setting; sound attenuated booth. Testing was completed within 45 minutes.	Guidance	Not identified	Not identified	Not identified	Not identified
Burden et al. (2020)	The Development of an Internet-Based Decision Coaching Guide to Encourage Audiology Care: The Results of a Partcipatory Design Approach	iManage	Internet based program that educates individuals with untreated hearing loss on the benefits and drawbacks of seeking audiological care	Mock-up of intervention was provided to participants.	Qualitative	4 phases of the study. 1) Conceptual Design (N = 5 - experts in audiology research, social work and geriatrics). 2) 4 Focus Groups (FG1: 1 female non-HA user, 1F and 3M HA users, 2F and 1M frequent communication partners, age range 56-79 years) (FG2: 5F Audiologists) (FG3: 3F and 2M non-HA users, 1M HA user, 1F frequent communicatrion partner, age range = 51-78 years) (FG4: 3F, 1M non-HA users, 1…	Research setting	Personalisation; Message tone; Complexity; Interactivity	Social Support features	Not identified	Experience of wellbeing	Not identified
Çetinkaya and Konukseven et al. (2023)	Development of a smartphone-based Turkish digits in noise test	T-DIN (Turkish Digits in Noise)	digits in Noise (DIN) test where user selects the digits they heard in the presence of background noise	Participants were provided a loan Samsung Smartphone and earphones	Quantitative	A total of 100 individuals between the ages of 18–60 were included in the study, including 25 individuals with NH, 25 individuals with bilateral mild CHL, 25 individuals with bilateral mild SNHL and 25 individuals with bilateral mild MHL	Research setting	Not identified	Not identified	Not identified	Not identified	Not identified	*note: The test is designed in Turkish to facilitate Turkish users to engage with the DHI, but this is not explored/discussed in the study
Chininthorn et al. (2016)	Exploration of Deaf People's Health Information Sources and Techniques for Information Delivery in Cape Town: A Qualitative Study for the Design and Development of a Mobile Health App	SignSupport	App helps pharmacists communicate with Deaf and Hard of Hearing individuals about medication	Participants did not access the app. They discussed what should go into SignSupport/why it is needed	Qualitative	Deaf people (N = 23). Health professional (N = 10). No demographic details provided.	Deaf People’s organisation and Deaf Club, Cape Town, South Africa.	Mode-of-delivery; Narrative; Complexity	Not identified	Not identified	Language; Literacy; Experience of wellbeing; Personal relevance	Healthcare systems
Convery et al. (2019)	Factors associated with a successful setup of a self-fitting hearing aid and the need for personalised support	SoundWorld Solutions’ CS Customizer app.	Hearing aid self-programming/ fitting assistance (mobile app)	Users downloaded the app on their personal phone, and they adjusted their hearing aids	Quantitative	N= 60 hearing aid users. 21F, 39M. Med = 73 years.	Research setting	Guidance/Interactvity	Not identified	Not identified	Not identified	Not identified
Convery et al. (2020)	A smartphone app to facilitate remote patient-provider communication in hearing healthcare: usability and effect on hearing aid outcomes	ReSound Assist	Hearing aid self-management/ asynchronous communication with hearing healthcare clinician	Users downloaded the app on their personal phone, and they adjusted their hearing aids	Mixed-method	N= 30 adutls with hearing difficulty. 16M, 14F. Median age=-67. Range = 22-83 years	Research Setting	Personalisation; Complexity; Ease of Use; Aesthetics/Design; Mode Of Delivery; Interactivity; Guidance	Not identified	Not identified	Not identified	Interruptions
Derrin et al. (2016)	Initial Assessment of Hearing Loss using a Mobile Phone Application for Audiological Evaluation	Ear Trumpet	Self-administered PTA (mobile application)	Participants were provided with a smartphone with EarTrumpet predowloaded.	Quantitative	N=32 adults (16F, 16M; M= 33.59 years; SD = 18.01).	Research Setting; sound attenuated booth.	Ease of use	Not identified	Not identified	Not identified	Not identified
Dewyer et al. (2019)	Automated Smartphone Audiometry: A preliminary Validation of a Bone-Conduction Threshold Test App	EarBone	Self-administered PTA (mobile application)	Participants provided with bone conductors and smartphone with EarBone predownloaded.	Quantitative	N = 40 adults (M = 62 years; 21F and 19M).	Research Setting; sound attenuated booth.	Ease of use; Guidance	Not identified	Not identified	Not identified	Healthcare systems
Ferguson et al. (2016)	A Randomized Controlled Trial to Evaluate the Benefits of a Multimedia Educational Program for First-Time Hearing Aid Users	C2Hear	Educational website on hearing aid use/ hearing loss (internet website)	Some participants accessed DHI via the internet. Factors specific to the DVD delivered aspects are not reported here	Quantitative	2 groups. RLO group. N= 100. 41 F, 59M. M= 68.8, SD= 9.2. RLO- group. N=103. 43F, 60M. M=67.1, SD=9.8	Research setting	Ease of use; personalisation; interactivity	Self-monitoring; feedback	knowledge	Personal relevance	Interruptions
Ferguson et al. (2018)	Development of a multimedia educational programme for first-time hearing aid users: a particpatory design	C2Hear	Educational website on hearing aid use/ hearing loss (internet website)	Participants did not access the internet website. They discussed what content should go into C2Hear	Mixed-method	N= 32 hearing aid users (18F, 14M). M = 65.6 years.Study included an expert panel and workshops with Auds. This data is not included here.	Research setting	Complexity; Personlisation; Interactivity; Mode-of-delivery	Not identified	Knowledge; Skills	Not identified	Not identified
Ferguson et al. (2021)	The feasability of an m-health educational programme (m2Hear) to improve outcomes in first-time hearing aid users	M2Hear	Educational website on hearing aid use/ hearing loss (mobile-based internet website)	Participants accessed the device on personal mobile device	Quantitative	N=59 first time hearing aid users. M= 65.3, SD= 13.1.	M2hear introduced in research setting. Participants used M2hear in everyday life for 10-12 weeks.	Guidance; Ease of use; Complexity; Personalisation; Interactivity; Challenge	Feedback	Not identified	Personal relevance	Not identified
Gomez and Ferguson (2020)	Improving self-efficacy for hearing aid self-management: the early delivery of a multimedia-based education programme in first-time hearing users	C2Hear	Educational website on hearing aid use/ hearing loss (internet website)	Participants accessed the DHI via the internet or via a DVD to take home	Quantitative	N= 56 first time HA users. 2 groups. Group 1, assigned to DHI: N= 28 assigned to DHI. 18%F, 82%M. M= 71.2. SD=7.1. Group 2, assigned to booklet: N= 28, 54%M, 46%F. M= 69.8, SD= 9.0	Research setting	Interactivity; Mode of delivery	Not identified	Not identified	Not identified	Not identified
Gomez et al. (2022)	Smartphone-connected hearing aids enable and empower self-management of hearing loss: A qualitative interview study underpinned by the behaviour change wheel	Unspecified	Hearing aid self-progrmming assistance (mobile app prototype)	Participants accessed the device on personal mobile device	Qualitative	N=8 hearing aid users. M= 71.75 years. SD= 5.23. Gender not reported	Introduced in research setting. Participants used DHI in everyday life	Complexity; personalisation	Not identified	Skill; Motivation (to consistently use app due to perceived benefit)	Personal relevance; self-efficacy (regarding one's self-efficacy/digital literacy)	Location; interruptions; norms
Greenwell et al. (2019)	Understanding User Reactions and Interactions with an internet-based intervention for tinnitus self-management: Mixed-methods evaluation	Tinnitus EProgramme 2.0	Cognitive Behavioural Therapy for tinnitus self-management delivered online (internet website).	Participants accessed the device on personal mobile device	Mixed-method	Study 1, n=27 participants. N=25 adults with tinnitus. N= 2 participants without tinnitus. 14F, 13M. Study 2= n=13 adults with tinnitus. M= 54 years.	Participants used DHI in their everyday lives. Interviews were conducted in research settings	Ease of Use; Guidance; Complexity; Novelty	Self-monitoring; Feedback	Knowledge; Skill; motivation (perceived benefit)	Experience of wellbeing; Personal relevance; Expectations (credibility of intervention, content); mental health	Healthcare system; Time; Location
Greenwell et al. (2021)	"That's just how I am": A qualitative interview study to identify factors influencing engagement with a digital intervention for tinnitus self-management	Tinnitus EProgramme 2.0	Cognitive Behavioural Therapy for tinnitus self-management delivered online (internet website).	Participants were provided the intervention during the interview on the researcher’s device	Qualitative	N= 19 participants with tinnitus, 9F, 10M. Age range: 42-73 years. M = 58 years	Research setting	Message Tone; ease of use; compelxity	Not identified	Knowledge; motivation (perceived benefit); skill	Personal relevance; Experience of wellbeing; Mental health	Not identified
Heffernen et al. (2022)	A qualitative study showing that telecare tool can have benefits before and during initial assessment	Why Improve my Hearing telecare Tool (WIHM)	A telecare tool completed prior to initial hearing assessment to facilitate discussions with audiologist	Participants were emailed the tool, and accessed it on their personal mobile/computer devices	Qualitative	N= 10 adults with hearing loss. 3F, 7M. M=64.5, SD =9.6. Group 2:N=5 audiologist	Interviews were conducted in research setting	Personalisation	Not identified	Not identified	Personal relevance	Not identified
Henry et al. (2017)	Development and field testing of a smartphone "app" for tinnitus management	Tinnitus Coach	Tinnitus Self-management of psychosocial imapcts (mobile application)	Researchers navigated the app on a study device (unspecified) for participants	Quantitative	Focus group N = 17 adults (M = 53.1 years; 16M and 1F) Field studies N = 25 (M = 61.1 years; 20M and 5F)	Research setting.	Aesthetic/Design; Guidance: Ease of use	Not identified	Motivation (to consistently use app due to perceived benefit)	Not identified	Interruptions
Hesser et al. (2012)	A Randomised Controlled Trial of Internet-Delivered Cognitive Behaviour Therapy and Acceptance Commitment Therapy in the Treatment of Tinnitus	Not specified - website	Cognitive Behavioural Therapy and Acceptance Comittment Therapy for tinnitus self-management (internet website)	Participants accessed the internet website on personal device.	Quantitative	N = 99 adults with tinnitus. 3 groups. CBT = 32, ACT =35, control = 32.	Participants accessed the wesbite in everyday life. Participants based in Sweden.	Personalisation	Feedback	Not identified	Not identified	Not identified
Hibscher et al. (2021)	Validation of a smartphone-based Rinne test to detect an air-bone gap	Vibrator	Self-administered Rinne Test (mobile application)	Vibrator application predownloaded on smartphone.	Quantitative	Two groups. Adults with hearing loss (N = 20; M = 37 years; 13M). Normal Hearing (N = 30; M = 41 years; 17M)	Research/Hospital Setting.	Not identified	Not identified	Not identified	Not identified	Not identified
Jacob et al. (2021)	Design suggestions for an mHealth app to facilitate communication between pharmacists and the Deaf: perspective of the Deaf community (HEARD Project)	Not specified	mHealth app facilitates communication between pharmacists and Deaf adults (mobile application).	Discussions informed app development.	Qualitative	N = 10 Deaf adults	Participants based in Malaysia; Malaysian Federation of the Deaf.	Mode of delivery; Aesthetic/Design	Reminders	Not identified	Lanaguage; expectations (data privacy)	healthcare systems
Jethanmest et al. (2023)	A Smartphone Application for Customised Frequency Table Selection in Cochlear Implants	Not specified	Self-selection of frequency allocation tables (FAT) for CI users (mobile application).	Not specified	Quantitative	N = 6 CI users (age range = 34-72 years).	Research Setting; sound attenuated booth.	Not identified	Not identified	Not identified	Not identified	location
Jo et al. (2023)	Feasibility of a Smartphone-Based Hearing Aid App for Mild-to-Moderate Hearing Loss: Prospective Multicenter Randomized Controlled Trial	Petralex	Self-fitting hearing aid app	Unclear (assume it is on their own phones)	Quantitative	N= 38 adults with hearing loss. M= 66, SD= 12. F=22. M=16.	Hospital setting	Not identified	Not identified	Not identified	Not identified	Not identified
Kaldo-Sandstrom et al. (2004)	Internet-based cognitive behavioural self-help treatment of tinnitus: Clinical effectiveness and predictors of outcome	Not specified	Internet website delivering self-guided cognitive behavioural modules for tinnitus management	Participants accessed the internet website on personal device	Quantitative	N = 77 (M = 46.1 years; SD = 13.8; 37F).	Online/Home setting. Program completed within 6-10 weeks.	Personalisation	Feedback	Not identified	Personal Relevance	Interruptions
Keidser and Convery (2018)	Outcomes with a self-fitting hearing aid	SoundWorld Solutions	Hearing aid self-fitting (mobile application)	Users downloaded the app on their personal mobile devices and adjusted their hearing aids	Quantitative	N= 60 adults with hearing loss. 2 groups. Group 1: Experienced hearing aid users; x̄ = 72.3 years; SD: 6.87 years; range = 55-81. Group 2: x̄ = 72.2 years; SD: 7.39 years; range = 51-85	Research Setting	Complexity; guidance	Not identified	Not identified	Not identiifed	Not identified
Keidser et al. (2019)	A qualitative examination of user perceptions of user-driven and app-controlled hearing technologies	N/A	Hearing aid self-programming/ fitting assistance (mobile app)	Participants accessed on own device (previous study); researchers provided them with phones if they did not have a phone	Qualitative	N= 11 adults with hearing loss. M = 73.2 years range= 56-8. SD not stated	Research setting . Australia	Ease of use; Guidance	Not identified	Knowledge	Sself-efficacy (age appropriateness/ digital literacy/smartphone/ role DHIs play in healthcare);	Healthcare systems; Interruptions; time
Kobewka et al. (2022)	Usability, acceptability and clinical utility of a mobile app to screen for hearing loss in older adults in a geriatric rehabilitation hospital	SHOEBOX QuickTest	Self-administered PTA (mobile application)	Participants were provided with an iPad with earphones. SHOEBOX QuickTest was predownloaded.	Quantitative	N = 74 participants in a Geriatric Hospital with hearing loss (M = 83.4 years).	Research/Hospital Setting. Participants based in Canada.	Ease of Use; Complexity	Not identified	Not identified	Physical (limitations)	Interruptions
Koo et al. (2022)	Behavioural evaluation of 3 Smartphone-Based Hearing Aid Apps for patients with Mild Hearing Loss: An Exploratory Pilot Study	EarMachine; Sound Amplifier; Petralex	Smartphone sound amplification applications	Participants accessed apps on an assigned smartphone with headphones.	Quantitative	N = 8 adults with HL (M = 65.6 years; 2M and 6F)	Participants based in Korea. Research Setting.	Not identified	Not identified	Not identified	Not identified	Not identified
Kutyba et al. (2022)	Effectiveness of tinnitus therapy using a mobile application	ReSound Tinnitus Relief	Tinnitus self-management (sound therapy). (Mobile ppliction)	Apps were installed in participants’ personal phones.	Quantitative	N=52 adults with tinnitus, F=27, M=25. M= 48 years, SD= 13.8	The app was downloaded in a research setting. Participants used the app for a period of 6 months in everyday life.	Not identified	Not identified	Not identified	Not identified	Not identified
Lin et al. (2020)	A smartphone-based approach to screening for sudden sensorineural loss: Cross-sectional validity study	Ear Scale with HST	Self-administered PTA (mobile application)	Participants were provided with a smartphone and earphones. The app was predownloaded on the smartphone.	Quantitative	N= 88 adults with possible sudden sensorineural hearing loss. 44M, 44F. M= 46, SD=14.7	Hospital setting; sound-proof booth. Taiwan	Not identified	Not identified	Not identified	Not identified	Not identified
Mahboubi et al. (2012)	Accuracy of Tinnitus Pitch Matching using a Web-Based Protocol	Not specified - website	Tinnitus pitch-matching (internet wesbite)	Participants accessed the internet website on a computer	Quantitative	N = 20 adults with tinnitus (Mdn = 53.5 years; 7F and 13M).	Research Setting	Not identified	Not identified	Not identified	Not identified	Not identified
Maidment and Ferguson (2018)	An Application of the Medical Research Council's Guidelines for Evaluating Complex Interventions: A Usability Study Assessing Smartphone-Connected Listening Devices in Adults with Hearing Loss	Petralex; TruLink	Self-fitting HA fitting and management (mobile applications)	Participants accessed apps on an assigned device.	Mixed-method	N = 20 existing adult HA users ( M = 62.25 years; SD= 11.59; 7F and 13M).	Accessed app for 2 weeks in everyday life	Personalisation	Not identified	Not identified	Not identified	Not identified
Maidment et al. (2019)	Applying the COM-B Model to Assess the Usability of Smartphone-Connected Listening Devices in Adults with Hearing Loss	Petralex; TruLink	Mobile application used with hearables and wired earphones.	App was predownloaded onto a smartphone and used with hearables and/or wired earphones.	Qualitative	N = 20 adults with mild to moderate hearing loss. (13M and 7F; M = 62.25 years; SD = 11.59)	Smartphone app used in everyday life for 2 weeks.	Ease of use; Complexity	Not identified	Skills; Motivation (perceived benefit and improved hearing)	Self-efficacy (regarding digital literacy; age); Experience of wellbeing; Personal relevance	Not identified
Maidment et al. (2020)	The development of an mHealth education intervention for first-time hearing aid users: Combining theoretical and ecologically valid appraoches	M2Hear	Educationan/psychosocial and practical facets of adult aural rehabilitation (mobile application)	Implementation not specified	Qualitative	N = 15 adults with hearing loss (M = 64.67 years; SD = 11.46; 4M and 11F).	Research Setting	Complexity; Challenge; personalisation	Self-monitoring	Knowledge; Skills	Not identified	Not identified
Maidment et al. (2020b)	Evaluating a Theoretically Informed and Cocreated Mobile Health Educational Intervention for First-Time Hearing Aid Users: Qualitative Interview Study	M2Hear; C2Hear	Educational programme on hearing aid use and hearing loss (internet website), accessible via Internet and mobile phone	Participants accessed websites on personal devices	Qualitative	N= 16 participants undergoing aural rehabilitation, 6F, 10M. M= 68.81 years, SD = 13-32.	Research setting	Ease of use; Compelxity; Mode-of-delivery; interactivity; challenge	Not identified	Knowledge; Skills; Motivation (perceived benefit)	Experience of wellbeing; Personal Relevance; self-efficacy (one's digital literacy).	Location
Maidment et al. (2022)	A randomised controlled clinical trial to assess the benefits of a telecare tool delivered prior to the initial hearing assessment	The Why Improve My Hearing telecare tool (WIMH)	A telecare tool completed prior to initial hearing assessment to facilitate discussions with audiologist	Participants were emailed the tool, and accessed it on their personal mobile/computer devices	Quantitative	N= 57 adults with hearing loss, 19F, 38M. M= 67.73, SD= 9.46	Research Setting	Personalisation	Not identified	Not identified	Personal relevance	Not idenfitied
Malmberg et al. (2017)	Evaluating the short-term and long-term effects of an internet-based aural rehabilitation programme for hearing aid users in general clinical practice: a randomised controlled trial	Internet-based aural rehabilitation program (IAR)	Education/ psychosocial and practical facets of adult aural rehabilitation (internet website). Has a component where audiologist interacts- data extraction does not include this aspect	Implied that participants access website on personal mobile/ computer devices	Quantitative	Intervention group (n= 37). 24M, 13F. Overall mean and SD not provided. Range =20-80. Control group (n = 37, 20 M, 17F). Overall mean and SD not provided. Range =20-80	Clinical setting. Sweden	Interactivity	Not identified	Not identified	Not identified	Not identified
Malmberg et al. (2018)	Experiences of an Internet-based aural rehabilitation (IAR) program for hearing aid users: A qualitative study	Internet-based aural rehabilitation program (IAR)	Education/ psychosocial and practical facets of adult aural rehabilitation (internet website)	N/A. Participants are a sub-sample of a RCT where they trialled DHI	Qualitative	N= 20 adults with hearing loss. Age range = 57- 91. 11F, 9M.	Research setting. Sweden	Complexity; Ease Of Use; Personalisation; Mode of Delivery; Interactivity	Social support features	Knoweldge	Personal relevance	Interruptions
Manchaiah et al. (2020)	Features, Functionality, and Acceptability of Internet-Based Cognitive Behavioural Therapy for Tinnitus in the United States	ICBT accessed on iTerapi ePlatform	Cognitive Behavioural Therapy for tinnitus management delivered online (internet website).	Participants accessed program on personal device.	Mixed-method	N = 11 professionals; N = 8 adults with bothersome tinnitus (M = 30.9 years; SD = 9.2; 5F and 3M).	Brief instructions provided for ICBT tasks. Tasks were completed with in everyday life. Participants had 2 months to complete program.	Ease of Use; Complexity; Interactivity	Not identified	Not identified	Personal relevance	Interruptions; Time
Meijerink et al. (2018)	Process Evaluation of an Online Support Program for Older Hearing Aid Users Delivered in a Cluster Randomised Controlled Trial	SUPR	Educational videos on HA handling, communication strategies, peer testimonials (internet website link accessed via email)	Participants accessed program on personal device.	Mixed-method	N= 138 adult hearing users. N=343, 60M. M= 68.1, SD = 8.5	Everyday life	Message Tone	Not identified	Not identified	Personal relevance	Interruptions
Meijerink et al. (2020)	Effectiveness of a Web-Based SUpport PRogram (SUPR) for Hearing Aid Users Aged 50+: Two-Arm, Cluster Randomised Controlled Trial	SUPR	Educational videos on HA handling, communication strategies, peer testimonials (internet website link accessed via email)	Participants accessed program on personal device.	Quantitative	2 Groups - control and intervention. Control: N = 163 HA users Intervention: N = 180 HA users (M = 68.1 years; 108M).	Everyday life. Participants based in the Netherlands.	Not identified	Not identified	Not identified	Not identified	Not identified
Nielsen et al. (2018)	User-Innovated eHealth Solutions for Service Delivery to Older Persons With Hearing Impairment	Not specified	Hearing-loss self-management education	Discussions inform app development	Mixed-method	N= 36 adults with hearing loss, 16F, 20M. M= 70.3 years. SD=5.6	Research Setting	Complexity; Guidance; Ease of use; Personalisation	Feedback; Self-monitoring; social support features	Not identified	Self-efficacy (re: digital literacy)	Not identified
Perrau et al. (2021)	Use of a Smartphone App for Cochlear Implant Patients with Tinnitus	ReSound Tinnitus Relief	Tinnitus self-management sound therapy (mobile application)	Participants were provided with a iPod and a Mini Microphone 2+. App predownloaded on iPod.	Quantitative	N = 21 CI users with tinnitus (M = 62.4 years; 11M and 8F).	Participants were provided app in research setting. Used in everyday life (at-home).	Personlisation	Not identified	Not identified	Not identified	Not identified
Phillips et al. (2018)	Empowering Senior Cochlear Implant Users at Home via a Tablet Computer Application	MyHearingApp (mobile application)	Auditory training for CI users + CI management	Participants accessed app on an assigned tablet device. MyHearingApp pre-downloaded	Quantitative	N = 16 CI users (Age range = 61-80 years; SD = 5; 12M and 4F)	Participants were provided app in research setting. Used in everyday life (at-home) for 4 weeks.	Personalisation; novelty	Feedback; self-monitoring; rewards	Knowledge	Personal relevance; Motivation (intrinsic)	Location; Interruptions
Prithivi et al. (2019)	Comparison of Hearing Thresholds using Audiometric versus Android Based Application	Hearing Test	Self-administered PTA (mobile application)	Participants were provided with a smartphone with earphones. Hearing Test was predownloaded.	Quantitative	N = 52 participants. Two groups - normal hearer and hearing impaired. Normal Hearers (N= 36, age range = 7- 35 years).Hearing Impaired (N = 16 adults, age range = 18-68 years).	Research Setting; sound attenuated booth.	Ease of use; Guidance	Not identified	Not identified	Not identified	Not idenfitied
Probst et al. (2017)	Does Tinnitus Depend on Time-of-Day? An Ecological Momentary Assessment Study with the "TrackYourTinnitus" Application	TrackyourTinnitus	Tracking tinnitus over a 24hr period (mobile application)	Participants downloaded TrackyourTinnitus on their personal mobile device.	Quantitative	N = 350 particiapnts with tinnitus (M =45.4 years; 72.2%M and 26.9%F)	App used in everyday life	Not identified	Not identified	Not identified	Not identified	Not identified
Sabin et al. (2020)	Validation of a Self-Fitting Method for Over-the-Counter Hearing Aids	Mobile App used. Not specified	Self-fitting HA. Fitting and management (mobile application)	Participants were provided with an iPod with the app predownloaded	Quantitative	2 Groups- Audiologist Best Practice (ABP) and Self-fitting (Self). ABP: N= 37. 19F, 18M. M=62. SD =13.4. Self: N=38, 20F, 18M. M=66.1, SD=12.0	App used in everyday life; but provided in research setting*	Not identified	Not identified	Not identified	Not identified	Not identifed
Saliba et al. (2017)	Accuracy of mobile-based audiometry in the evaluation of hearing loss in quiet and noisy environments	ShoeBOX; EarTrumpet	Self-administered PTA (mobile application)	Participants were provided with an iPad with headphones. ShoeBOX and EarTrumpet were predownloaded.	Quantitative	Participants: N= 33 adults (ranging from normal to profound). 42.4%F and 57.6%M. M = 65 years.	Hospital setting; sound-proof booth	Aesthetic/Design; Guidance	Not identified	Not identified	Not identified	Not identified
Schlee et al. (2016)	Measuring the Moment-to-Moment Variability of Tinnitus: The TrackYourTinnitus Smartphone App	TrackyourTinnitus	Tracking tinnitus over a 24hr period (mobile application)	Participants downloaded TrackyourTinnitus on their personal mobile device.	Quantitative	N = 857 volunteers (M = 44.1 years; SD = 14.1 years; 26.9%F and 73.1%M)	App used in everyday life	Not identified	Not identified	Not identified	Not identified	Not identified
Schlee et al. (2022)	Smartphone-Guided Educational Counseling and Self-Help for Chronic Tinnitus	TinnitusTips	Educational tinnitus app	Participants accessed app on personal device.	Quantitative	N= 36 people with chronic tinnitus. 14F, 22M. M= 49.4. SD = 11.7	App used in everyday lfie	Personalisation	Not identified	Knowledge	Not identified	Interruptions
Schonborn et al. (2020)	Characteristics and help-seeking behaviour of People Failing a Smart Device Self-Test for hearing.	hearZA	Digits in Noise (DIN) test was administered via hearZA (mobile application)	Participants downloaded hearZA on their personal mobile device.	Quantitative	N = 59 adults who failed a hearing screening test (M = 48.3 years).	Participants based in South Africa. App used in everyday life.	Not identified	Not identified	Not identified	Not identified	Location
Searchfield et al. (2022)	A randomised single-blind controlled trial of a prototype digital polytherapeutic for tinnitus	UpSilent (intervention); White Noise Lite (control)	Tinnitus Sound Therapy (Noise Lite). The intervention is therapist-guided. Data extraction only pertains to noise lite.	Participants used mobile app on their personal phones (implied not explicitly stated)	Quantitative	Participants, Total: N= 159. 4 groups Group 1 (USL per protocol): N= 31, 19M 12F, M= 53, SD= 15 Group 2 (WN per prtocol): N= 30, 16M 14 F, M= 53 SD = 14 Group 3 (USL intent to treat): N= 50, 28M 22F, M = 54, SD = 15 Group 4 (WN intent to treat): N= 48, 27M 21F, M = 54, SD = 11	Participants were provided app in research setting. Used in everyday life.	Guidance	Not identified	Not identified	Personal relevance	Interruptions
Sereda et al. (2019)	Mobile Apps for Managment of Tinnitus: User's Survey, Quality Assessment, and Content Analysis	Not a specific tinnitus management app*	Broadly discusses a wide range of tinnitus management apps	N/A. Participants completed a survey on tinnitus self-management apps	Quantitative	N= 643 respondents who completed the survey. 44.9%F and 55.1%M. N= 637 adults with tinnitus.	Most participants from UK, while there were a few from Australia, Canada, Egypt, Cyprus, Ireland and Malaysia	Ease of use; interactivity	Not identified	Not identified	Experience of wellbeing; self-efficacy (re: credibility; mobile phone literacy; recommendations from healthprofessionals and friends)	Not identifed
Thoren et al. (2014)	A randomised controlled trial evaluating the effects of online rehabilitative intervention for adult hearing aid users	Not specified	Online training program on hearing physiology, hearing aids and communication strategies (internet website)	Participants accessed the internet website on personal device.	Quantitative	N = 76 adults with HL (M = 69.3 years; SD = 8.3; 32F and 44M).	Participants based in Sweden. Wesbite used in everyday life (1.5hrs each week for 5 weeks)	Interactivity; Challenge	Social support features	Not identified	Expectations (re: privacy and credibility)	Interruptions; Time
Tyler et al. (2018)	Tinnitus Suppression in Cochlear Implant Patients Using a Sound Therapy App	ReSound Relief	Tinnitus self-management sound therapy (mobile application)	Participants were provided with an iPod or used their own smartphone. ReSound Relief was predownloaded.	Quantitative	N = 13 CI users (10F and 6M; Age range = 36 to 85 years).	Research setting; everyday life	Ease of use; Personalisation	Not identified	Not identified	Personal relevance	Not identified
vanTonder et al. (2017)	Automated Smartphone Threshold Audiometry: Validity and Time Efficiency	hearTest	Self-administered PTA (mobile application)	Participants were provided with a smartphone with earphones. hearTest was predownloaded.	Quantitative	N = 92 participants in total. Two groups - adults and adolescents. Adults: N = 30 (M = 59 years; SD = 21.8). Adolescents: N = 65 (M = 16.5 years; SD = 1.2).	Research Setting; sound attenuated booth in South Africa.	Not identified	Not identified	Not identified	Not identified	Not identified
Weise et al. (2016)	Internet-Delivered Cognitive-Behaviour Therapy for Tinnitus: A randomised controlled trial	iCBT	Cognitive Behavioural Therapy for tinnitus management delivered online (internet website).	iCBT was accessed by participants on a personal computer. Used for tinnitus management.	Quantitative	N = 124 adults with tinnitus. Two groups - iCBT and Discussion forum. iCBT: (N = 62; M= 47.81 years; 37F). Discussion forum: (N = 62; M= 47.51 years; 37F).	10 week guided CBT online used in everyday life.	Not identified	Not identified	Not identified	Personal relevance	Not identified
Yu et al. (2017)	Speech perception enhancement in elderly hearing aid users using an auditory training programs for mobile devices	Not specified	Auditory training program (mobile application)	Application was downloaded on participants personal mobile device by an Audiologist.	Quantitative	N = 20 hearing impaired adults who are new hearing aids users (M = 75.6 years; 12M and 8F).	Everyday life? Instructed to use for 40mins/6 days per week for 4 consecutive weeks. Participants based in South Korea. Self-guided.	Challenge	Feedback	Not identified	Physical (limitations); age; personal relevance; literacy	Not identified

## Sheet: Sheet2
	Delivery
	Content
	Mechanisms of Action
	Population
	Setting
	Mechanisms of Action
		Summary of concpet as it applies to the audiology literature	Attributes of Mechanisms of Action	Barrier/Faciliator/Mixed	Summary of main findings for each attribute as it applies to the audiology litertature
		In the audiology literature, mechanisms of action focused on users perceiving a sense of empowerment by gaining new knowledge and skills from the DHI.	Knowledge	F	Sustained engagement with the DHI was facilitated when users perceived a meaningful acquisition of new knowledge. Conversely, disengagement occurred when DHIs failed to contribute to users' acquisition of new information (Philips et al., 2018).	Knowledge (Ferguson 2018; Greenwell 2019; Keidser 2019;Maidment2020a,b; Malmberg 2018; Schlee 2022; Philips 2018)
			Skill	F	DHIs facilitated engagement when users perceived a meaningful acquisition of hearing-related self-management skills	Skills (Ferguson 2018; Greenwell 2019; Greenwell 2021; Maidment 2020a,b; Maidment 2019)
			Motivation	F	The perceived benefit of the DHI motivated participants to further engage with the DHI	More commonly, the perceived benefit from having used a DHI facilitated engagement (Gomez 2022, greenwell X2, Henry 2017, maidment 2019, 2020b)
	Delivery		Delivery
		Summary of concept as it applies to audiology literature (inductive theme)	Attributes of concept	Barrier/Faciliator/Mixed	Summary of main findings for each attribute as it applies to the audiology litertature
		The interface of the DHI and the health information provided by the DHI had to be accessible (i.e., it had to be simple, inituitive, and easy-to-navigate) for all users to facilitate engagement	Personalisation	F	Customising content to meet individual needs enhanced the accessibility of personally relevant information,facilitating engagement with the DHI
			Complexity	B	Complex and non-intuitive navigation within DHIs acted as barriers to engagement (Malmberg et al 2018); conversely, engagement with the DHI was facilitated by employing simple, easy-to-understand language and straightforward navigation.	Andersson 2002; Barczik and Sapanos, Burden et al 2020; Chinninthorn 206; Convery 2020; ferguson 2018; Gomez and Ferguson 2020; Gomez 2020; Green 2019; Hesser 2012; Keidser and convery 2019; Kowbeka 2022; maidment et al 2019; 2020b; Manachia 2020
			Ease of use	F	Clear instructions, concise information, simplified tasks, and a user-friendly interface promoted engagement with the DHI
			Guidance	F	In the absence of a clinician to guide participants, instructions were provided to assist in engaging with tasks such as performing pure-tone audiometry or programming hearing aids	Barzczik and sapanos, Bean, Convery 2019, Dewyer 2019, Ferguson 2021, Greenwell 2019, Henry 2017, Keidser 2019, 2018, Prithvi 2019, Searchfield, saliba 2019
			Mode of delivery	M	Adults with hearing difficulties generally conveyed a preference for accessing health interventions through their mobile devices over alternatives such as booklets, DVD-delivered interventions, or computer-based interventions. This inclination was attributed to the portability of mobile devices and the widespread use of such devices compared to other available options.	Alkhadi, Convery 2020, Gomez and Ferguson 2020, Jacob, malmberg 2019, Sereda 2019
			Interactivity	F	Interactive features such as discussion forums and quizzes promoted active participation in the content delivered by the DHI, facilitating engagement	Burden, convery 2019, Ferguson 208, 2021, Gomez and Ferguson 2020, malmberg 2017, Manchiah, 2020
			Aesthetic/Design	M	Design features that simplified the intervention for users, such as audio-visual formats, readable fonts and colors, and gamification, facilitated engagement. Conversely, unwelcoming and unprofessional designs acted as barriers to engagement.	Any design features that simplifed the intervention for users (e.g.,Audio-visual formats (Chinninthron, Jacob), readable fonts and colour (Convery 2019), gamification of PTA (Saliba et al.)) influenced engagement. Univiiting and unprofessional designs acted as abrriers to engagemetn (greenwell 2021).
			Challenge	M	Quizzes and the automated re-presentation of incorrect responses in training activities, coded as 'challenge,' played a constructive role in reinforcing the knowledge and skills imparted by the DHI, facilitating engagement with the DHIs content	quiz Thoren; midment 2020; ferguson 2021. Yu- audiotry training
			Message Tone	M	Conveying health information in a positive and respectful manner facilitated engagement with the DHI. Contrastingly, disrespectful and condescending content about one's heaaring loss, acted as a barrier to engagement.	Greenwell 2021; Burden 2020 (negative). Meijerink 2018- psoitive
			Novelty	B	When DHIs failed to provide new or substantial content to users, the DHI was perceived as pointless, leading to user disengagement	Philips 2018; greenwell 2019
			Narrative	F	Presenting health information through a 'drama' format helped simplify complex health content, promoting easy comprehension and facilitating user engagement with the content of the DHI.	Chinninthron 2016
		Population	Attributes of concept	Barrier/Faciliator/Mixed
		Summary of concept as it applies to audiology literature	Personal relevance	F	Providing users with personally relevant content and allowing users the opportunity to choose relevant content facilitated engagement across a wide range of DHIs	(Andersson, Chinninthron, Ferg 2021, Gomez 2020, Greenwell 2019, greenwell2021, Heffernan 2022, Kaldo-sandstrom 2004, Maidment 2019, 2020d,2022. Malmberg2108, Manachiah, 2020. Meijerink 2018, Philips 2018, Searchifeld, tyler 2018, yu 2017)
		Catering to the user's physical, psychosocial, and cognitive needs can faciliate enaggement with a DHI	Experience of wellbeing	F	The negative psychosocial impacts associated with hearing loss and tinnitus, including annoyance, communication breakdowns, and distress, along with dissatisfaction with current treatment options, facilitated the user's initial decision to engage with DHIs.	negative psychsocoial impacts of tinnitus (e.g., distress) and hearing loss (e.g., communciation breakdown) influenced intiial decision to engage with audiology DHIs (Alkhadi, Sereda, chinninthron, Greenwellx2). Dissatisfaction with current management options (e.g, hearing aids) facilitated engagement with DHIs designed for hearing loss self-managemnt (mdmt 2019)
			Expectations	B	Negative expectations about the privacy options and credibility of the DHI and pessimistic expectations around user's age and digital literacy acted as barriers to engagement with DHIs	Negative expectations around the privacy options and credibility of the DHI (Greenwell 2019, Jacob, Thoren) acted as barriers to engagement. Further, negative expectations about user's self-perceived digital literacy and age acted asbarriers to engagement (Gomez 2022, Keidser 2019, Maidment 2019, 2020b, Nielsen 2018, Sereda 2019)
			Motivation	F	Intrinsic motivation (e.g., the motivation to change one's health behaviour) facilitated an individual's initial decision to engage with the DHIs.
			Literacy	B	Members of the Deaf community may not be literate in reading English, serving as a potential barrier to engagement if the DHI is delivered in English.	Chinnnthron
			Self-efficacy	F	Possessing adequate digital literacy, particularly the ability to connect smartphones to self-fitting hearing aids, facilitated engagement with self-fitting hearing aid apps.	Keisder 2019; Gomez et al., 2020
			Digital literacy	F	Having sufficient digital literacy to connect user's smartphones to self-fitting hearing aids, facilitated engagement with self-fitting hearing aid apps	Keisder 2019; Gomez et al., 2020
			Mental health	F	Inadequate coping with the psychosocial impacts of tinnitufacilitated initial decisions to engage with tinnitus DHIs	Greenwell X 2
			Physical limitations	B	Reduced agility and conditions such as Parkinson's in older age contributed to older adults making more typing mistakes when using DHIs	Keidser convery 2018; yu
			Language	B	Recognising that not all members of the Deaf community are native English speakers, facilitating engagement entails delivering content in sign language to ensure accessibility for individuals with diverse linguistic backgrounds.	Chininthron 2016; Jacob. Hesser- langauge
			Age	B	Decreased agility in older age resulted in older adults making more typing mistakes when using an auditory training app. This limitation hindered their ability to effectively engage with the DHI	yu
		Setting	Attributes of concept	Barrier/Faciliator/Mixed
		Summary of concept as it applies to audiology literature	Interruptions	B	Technical interruptions that disrupted app use and the perception of the app as interruptive to users' everyday lives, served as barriers to engagement.
			Healthcare system	M	Negative experiences with healthcare professionals were found to influence the initial decision to engage with DHIs specifically designed to improve communication with healthcare professionals, as noted by Chin, Alk, and Jacob. Some users cited negative healthcare experiences as a motivating factor for adopting a tinnitus DHI (Greenwell 2019). Conversely, if users perceived DHIs as unnecessary in…
		DHIs should easily seamlessly integrate into user's lifestyle and should not be perceived as disruptive to facilitate engagement	Location	M	Participants demonstrated engagement with the DHI when the location was conducive to use (e.g., a location where the DHI could be accessed or at home). Conversely, locations not conducive to DHI use acted as barriers to engagement	Greenwell 2010. carrying a tablet around beyond home- Maidment 2020; Schonborn
			Time	B	Users were less likely to persist and engage with DHIs when they perceived the DHI as time-consuming	Keidser 2019; manchaiah 2020; Thoren 2014; greenwell 2021
			Norms	F	The acceptability of using smartphones on various occasions facilitated the use and engagement of a DHI that facilitates hearing aid self-fitting	Gomez et al., 2020
			Content
			Attributes of concept	Barrier/facilitato/Mixed	Summary of the factors as they apply to the audiology literature
		Summary of concept as it applies to audiology literature	Goal- setting	F	Effective engagement with DHI-prescribed goals was observed when the objectives held personal significance (Burden 2020, Maidment 2020), seamlessly fit into participants' daily routines without causing disruption (Malmberg 2018, Thoren 2014, Phillips), and proved to be both attainable and realistic (Malmberg 2018, Thoren 2014, Greenwell 2019).
		N/A. Discussions about content were not extensive or in-depth. We were unable to identify repeatable patterns	Feedback	F	Feedback offers an opportunity to reinforce newly acquired knowledge and self-monitor progress, enhancing engagement with the content provided by the DHI (Ferguson, Phillips). Tailored feedback ensures that the feedback aligns with the user's specific needs and has been demonstrated to enhance engagement with DHI content. (Greenwell 2019, Hesser, kaldo-sandstrom, Nielsen, philips, yu)
			Self-monitoring	F	The ability to track and reflect on one's progress provided an avenue for active involvement andengagement with the DHI	Greenwell 209; Maidment 2020; Nielsen 2018; Philips 2018
			Reminders	F	Users demonstrated engagement with reminders when they had control over the manner in which they received them	Jacob
			Rewards	F	Rewards were strategically offered at different stages of the training process to motivate users and encourage sustained engagement with a training program	Philips
			Social support features	F	Features that allowed users to connect with others (e.g., discussion forums and testimonials from individuals), provided an avenue for engagement with DHI's content.	Thoren malmberg burden
					0

## Sheet: Sheet3
Delivery	n= 45	Content	n = 13	Mechanisms of Action	n= 12	Context (population)	n= 28	Context (setting)	n= 23									Number of studies reporting on this	Name of DHIs
Personalisation	19			Knowledge	10	Personal relevance	18	Interruptions	15								Hearing Loss
Complexity	17	Feedback	7	Skill	5	Experience of wellbeing	12	Healthcare system	6								Self-performed hearing tests	11	Audiometry: uHear, uHearing Test, OtoKiosk, EarTrumpet, Earbone, Shoebox, Heartest. Digits in noise: hearZA. Rinne Test: vibrator
Ease of use	18	Self-monitoring	5	Motivation	5	Expectations	9	Location	5								Education on hearing loss	10	c2Hear, m2Hear, IAR, SUPR
Guidance	12	Reminders	1			Motivation	2	Time	4								Self-fitting and hearing aid programming	8	CS customiser app; SoundWorld; ReSound assist
Mode of delivery	9	Rewards	1			Literacy	1	Norms	1								Communication facilitation with healthcare professionals	3	Sign Support
Interactivity	8	Social support features	3			Self-efficacy	2										Auditory training	3	MyHearing Aid app
Aesthetic/Design	5					Mental health	2										Sound Amplification	2	EarMachine, Petralex, Sound Amplifier
Challenge	4					Physical	2						17				Telecare tool to facilitate discussions with hearing healthcare clinicians	2	Why Improve My Hearing
						Language	2						12				Decision Aid to encourage audiology care	1	iManage
Message Tone	3					Age	1						9				Self-selection of frequency allocation table (FAT) for CI Users	1
Novelty	1					Digital literacy	2						3				Tinnitus
Narrative	1												2				Psychosocial therapy for tinnitus	8
													2				Sound therapy for tinnitus	4
													2				Tinnitus pitch matching	2
													2				Tinnitus Tracker	2
													2				Educational DHIs informing users on tinnitus	1
													1
													1
Perski et al. (2017) concepts influencing engagement	Corresponding themes in the audiology literature arising from	Description of themes in the audiology literature	Facilitators to engagement	Barriers to engagement
Context (population)	Motivations	The individual’s experiences of hearing-related wellbeing and how this influences the user’s decision to initially engage with a DHI	· The extent to which tinnitus and hearing loss negatively impact an individual functionally and psychosocially	· Coping well with tinnitus and hearing loss
			· Communication breakdowns with healthcare professionals
Context (Setting`)	Catering to the user	The extent to which the DHI use fits into the needs, goals, and lifestyle of the user, and how this shapes engagement	· Ensuring DHI fits into everyday routine/ lifestyle of the user	· DHIs that disrupted the user’s everyday routine
			· Ensuring content is personally relevant for the user	· Impersonal content
Delivery	Improving DHI accessibility	How the DHI shapes engagement by simplifying DHI interface and health information	· Simple and easy-to-understand language	· Complexity in navigating the DHI features
			· Guidance and support to access DHI	· Complex language
				· Unclear instructions
Mechanisms of action	Empowering the user	The extent to which the DHI provides users with new knowledge and supports self-efficacy to promote engagement	· Equipping users with new skills and knowledge	· DHI failing to provide new knowledge and skills to users
			· Reinforcing new information provided to users
Content	Not identified. The codes pertaining to content were not extensive, in-depth or had repeatable patterns. Thus, we could not cluster the data and generate themes	N/A	N/A	N/A
				Online/home	18
				Research	28
				Community	2
				Research and everyday	6
				Hospitallinical	5
