# Supplementary material for: Understanding engagement with digital health interventions designed for adults with hearing loss and tinnitus: a mixed-method systematic review
Source: Transl Behav Med. 2025 Jun 30;15(1):ibaf028. doi: 10.1093/tbm/ibaf028 (PMC12207976; doi:10.1093/tbm/ibaf028)
Supplement: ibaf028_suppl_Supplementary_Materials_5 [file ibaf028_suppl_supplementary_materials_5.xlsx]

## Sheet: Qualitative Studies 
Qualitative Studies (Author, Year)	Title	Is there congruity between the stated philosophical perspective and the research methodology?		Is there congruity between the research methodology and the research question and objectives		Is there congruity between the research methodology and the methods used to collect data?		Is there congruity between the research methodology and the represntation and analysis of data?		Is there congruity between the research methodology and the interpretation of results?		Is there a statement locating the research culturally and theoretically?		Is the influence of the researcher on the research, and vice-versa addressed?		Are participants and their voices, adequately represented?		Is the research ethical to current criteria or, for recent studies, and is there evidence of ethical approval by an appropriate body?		Do the conclusions drawn in the research report flow from the analysis
Burden et al. (2020)	The Development of an Internet-Based Decision Coaching Guide to Encourage Audiology Care: The Results of a Partcipatory Design Approach
Chininthorn et al. (2016)	Exploration of Deaf People's Health Information Sources and Techniques for Information Delivery in Cape Town: A Qualitative Study for the Design and Development of a Mobile Health App
Gomez et al. (2022)	Smartphone-connected hearing aids enable and empower self-management of hearing loss: A qualitative interview study underpinned by the behaviour change wheel
Greenwell et al. (2021)	"That's just how I am": A qualitative interview study to identify factors influencing engagement with a digital intervention for tinnitus self-management
Heffernen et al. (2022)	A qualitative study showing that telecare tool can have benefits before and during initial assessment
Jacob et al. (2021)	Design suggestions for an mHealth app to facilitate communication between pharmacists and the Deaf: perspective of the Deaf community (HEARD Project)
Keidser et al. (2019)	A qualitative examination of user perceptions of user-driven and app-controlled hearing technologies
Maidment et al. (2019)	Applying the COM-B Model to Assess the Usability of Smartphone-Connected Listening Devices in Adults with Hearing Loss
Maidment et al. (2020)	The development of an mHealth education intervention for first-time hearing aid users: Combining theoretical and ecologically valid appraoches
Maidment et al. (2020b)	Evaluating a Theoretically Informed and Cocreated Mobile Health Educational Intervention for First-Time Hearing Aid Users: Qualitative Interview Study
Malmberg et al. (2018)	Experiences of an Internet-based aural rehabilitation (IAR) program for hearing aid users: A qualitative study
				Yes
				No
				Unclear
				Not applicable

## Sheet: Quantitative Studies 
Quantitative Studies (Author, Year)	Title	Were the criteria for inclusion in the sample clearly defined?		Were the study subjects and setting described in detail?		Was the exposure measured in a valid and reliable way?		Were objective, standard criteria used for measurement of the condition?		Were confounding factors identified?		Were strategies to deal with confounding factors stated?		Were the outcomes measured in a valid and reliable way?		Was appropriate statistical analysis used?
Alkhadhi et al. (2021)	The need for a Smart Phone Application to Facilitate Communication between Deaf-Mute and Hearing-Impaired Patients and Dentists
Amlani et al. (2019)	Feasability of using a smartphone-based hearing aid application to improvr attitudes toward amplification and hearing impairment
Angonese et al. 2023	Predicting hearing help-seeking: What features are important for a profiling module within a hearing mHealth application?
Barczik and Sapanos (2018)	Accuracy of Smartphone Self-Hearing Test Applications Across Frequencies and Earphone Styles in Adults
Bean et al. (2021)	Automated audiometry in quiet and simulated exam room noise for listeners with normal hearing and impaired hearing
Çetinkaya & Konukseven (2023)	Development of a smartphone-based Turkish digits in noise test
Convery et al. (2019)	Factors associated with a successful setup of a self-fitting hearing aid and the need for personalised support
Convery et al. (2020)	A smartphone app to facilitate remote patient-provider communication in hearing healthcare: usability and effect on hearing aid outcomes
Derin et al. (2016)	Initial Assessment of Hearing Loss using a Mobile Phone Application for Audiological Evaluation
Dewyer et al. (2019)	Automated Smartphone Audiometry: A preliminary Validation of a Bone-Conduction Threshold Test App
Ferguson et al. (2018)	Development of a multimedia educational programme for first-time hearing aid users: a particpatory design
Ferguson et al. (2021)	The feasability of an m-health educational programme (m2Hear) to improve outcomes in first-time hearing aid users
Greenwell et al. (2019)	Understanding User Reactions and Interactions with an internet-based intervention for tinnitus self-management: Mixed-methods evaluation
Henry et al. (2017)	Development and field testing of a smartphone "app" for tinnitus management
Hibscher et al. (2021)	Validation of a smartphone-based Rinne test to detect an air-bone gap
Jethanmest et al. (2023)	A Smartphone Application for Customised Frequency Table Selection in Cochlear Implants
Kaldo-Sandstrom et al. (2004)	Internet-based cognitive behavioural self-help treatment of tinnitus: Clinical effectiveness and predictors of outcome
Keidser and Convery (2018)	Outcomes with a self-fitting hearing aid
Kobewka et al. (2022)	Usability, acceptability and clinical utility of a mobile app to screen for hearing loss in older adults in a geriatric rehabilitation hospital
Koo et al. (2022)	Behavioural evaluation of 3 Smartphone-Based Hearing Aid Apps for patients with Mild Hearing Loss: An Exploratory Pilot Study
Kutyba et al. (2022)	Effectiveness of tinnitus therapy using a mobile application
Lin et al. (2020)	A smartphone-based approach to screening for sudden sensorineural loss: Cross-sectional validity study
Mahboubi et al. (2012)	Accuracy of Tinnitus Pitch Matching using a Web-Based Protocol
Maidment and Ferguson (2018)	An Application of the Medical Research Council's Guidelines for Evaluating Complex Interventions: A Usability Study Assessing Smartphone-Connected Listening Devices in Adults with Hearing Loss
Manchaiah et al. (2020)	Features, Functionality, and Acceptability of Internet-Based Cognitive Behavioural Therapy for Tinnitus in the United States
Nielsen et al. (2018)	User-Innovated eHealth Solutions for Service Delivery to Older Persons With Hearing Impairment
Perrau et al. (2021)	Use of a Smartphone App for Cochlear Implant Patients with Tinnitus
Phillips et al. (2018)	Empowering Senior Cochlear Implant Users at Home via a Tablet Computer Application
Prithvi et al. (2019)	Comparison of Hearing Thresholds using Audiometric versus Android Based Application
Probst et al. (2017)	Does Tinnitus Depend on Time-of-Day? An Ecological Momentary Assessment Study with the "TrackYourTinnitus" Application
Sabin et al. (2020)	Validation of a Self-Fitting Method for Over-the-Counter Hearing Aids
Saliba et al. (2017)	Accuracy of mobile-based audiometry in the evaluation of hearing loss in quiet and noisy environments
Schlee et al. (2016)	Measuring the Moment-to-Moment Variability of Tinnitus: The TrackYourTinnitus Smartphone App
Schlee et al. (2022)	Smartphone-Guided Educational Counseling and Self-Help for Chronic Tinnitus
Schonborn et al. (2020)	Characteristics and help-seeking behaviour of People Failing a Smart Device Self-Test for hearing.
Sereda et al. (2019)	Mobile Apps for Managment of Tinnitus: User's Survey, Quality Assessment, and Content Analysis
Tyler et al. (2018)	Tinnitus Suppression in Cochlear Implant Patients Using a Sound Therapy App
vanTonder et al. (2017)	Automated Smartphone Threshold Audiometry: Validity and Time Efficiency
Yu et al. (2017)	Speech perception enhancement in elderly hearing aid users using an auditory training programs for mobile devices
					Yes
					No
					Unclear
					Not applicable

## Sheet: RCT Studies
RCT Studies (Author, Year)	Title	Was true randomisation achieved for assignment of participants to treatment groups?		Was allocation to treatment group concealed?		Were treatment groups similar at baseline?		Were participants blidn to treament assignemnt		Were those delivering treatment blind to treatment assignment		Were outcomes assessors blind to treatment assignment?		Were treatment groups treated identically other than the intervention of interest?		Was followup complete and if not, were differences between groups in terms of their follow up adequately described and analysed?		Were participants analysed in the groups to which they were randomised?		Were outcomes measured in the same way for treatment groups?		Were outcomes measured in a reliable way?		Was appropriate statistical analysis used?		Was the trial design appropriate, and any deviations from the standard RCT design accounted forin the conducte and analysis of the trials?
Andersson et al. (2002)	Randomised Controlled Trial of Internet-Based Cognitive Behaviour Therapy for Distress Associated with Tinnitus
Ferguson et al)
Gomez and Ferguson (2020)	Improving self-efficacy for hearing aid self-management: the early delivery of a multimedia-based education programme in first-time hearing users
Hesser et al. (2012)	A Randomised Controlled Trial of Internet-Delivered Cognitive Behaviour Therapy and Acceptance Commitment Therapy in the Treatment of Tinnitus
Jo et al. 2023	Feasibility of a Smartphone-Based Hearing Aid App for Mild-to-Moderate Hearing Loss: Prospective Multicenter Randomized Controlled Trial.
Maidment et al. (2022)	A randomised controlled clinical trial to assess the benefits of a telecare tool delivered prior to the initial hearing assessment
Malmberg et al. (2017)	Evaluating the short-term and long-term effects of an internet-based aural rehabilitation programme for hearing aid users in general clinical practice: a randomised controlled trial
Meijerink et al. (2018)	Process Evaluation of an Online Support Program for Older Hearing Aid Users Delivered in a Cluster Randomised Controlled Trial
Meijerink et al. (2020)	Effectiveness of a Web-Based SUpport PRogram (SUPR) for Hearing Aid Users Aged 50+: Two-Arm, Cluster Randomised Controlled Trial
Searchfield et al. (2022)	A randomised single-blind controlled trial of a prototype digital polytherapeutic for tinnitus
Thoren et al. (2014)	A randomised controlled trial evaluating the effects of online rehabilitative intervention for adult hearing aid users
Weise et al. (2016)	Internet-Delivered Cognitive-Behaviour Therapy for Tinnitus: A randomised controlled trial
						Yes
						No
						Unclear
						Not applicable
